# Supplementary material for: The neuroprotective effect of human primary astrocytes in multiple sclerosis: In vitro model
Source: PLoS One. 2024 Apr 2;19(4):e0300203. doi: 10.1371/journal.pone.0300203 (PMC10987000; doi:10.1371/journal.pone.0300203)
Supplement: S2 File — (XLSX) [file pone.0300203.s002.xlsx]

## Sheet: ELISA 
						ELISA
						Avg Conc pg/ml
		Patient no.	Gender	Age	MS/Healthy	IL-1β	IL-6	VEGF	BDNF
		1	Male	23	MS	149.083	130.444	529.833	369.604
		2	Male	N/A	MS	156.083	127.944	630	116.896
		3	Female	56	MS	107.889	136.556	463.167	214.986
		4	Male	36	MS	144.833	140.444	618.722	330.403
		5	Male	31	MS	156.712	137.667	362.905	452.833
		6	Female	44	MS	158.571	138.778	431.238	412.139
		7	Female	40	MS	158.25	135.414	371.238	414.847
		8	Female	48	Healthy	165.25	142.667	61.3571	208.875
		9	Male	50	Healthy	166.5	138.222	283.143	74.8472
		10	Female	N/A	Healthy	152.889	149.333	180.667	42.3142
		11	Female	41	Healthy	170.25	144.501	150.944	337.833
		12	Male	52	Healthy	161.615	142.103	186.917	218.899
		13	Female	70	Healthy	163.442	145.422	180.422	64.8071
		14	Male	57	Healthy	180.173	141.219	164.834	62.2109
		15	Male	21	Healthy	171.1	138.211	174.422	317.78
		16	Female	N/A	Healthy	160.099	148.631	170.83	165.61
